# Supplementary material for: A H3K27M-targeted vaccine in adults with diffuse midline glioma
Source: Nat Med. 2023 Sep 21;29(10):2586–92. doi: 10.1038/s41591-023-02555-6 (PMC10579055; doi:10.1038/s41591-023-02555-6)
Supplement: Supplementary file 3 — Statistical source data for Figs. 1a,b, 2b,c, 3a,b and 4e and Extended Data Figs. 1, 2a–c, 3a,b, 4h and 5a,f,k,l. [file 41591_2023_2555_MOESM3_ESM.xlsx]

## Sheet: Fig.1a
Patient.ID	tumor.location	age	product.of.maximal.orthogonal.diameters.MRI.0	KPI.at.begin.of.vaccination.in.percent	radiation	sex	extend.of.resection.of.last.surgery.before.vaccination	prior.chemotherapy	dexamethason.dose.at.begin.of.vaccination.in.mg
ID03	spinal	18.3326	79	70	60	female	biopsy	TMZ	2
ID06	pons	29.9192	759.9	80	54	male	biopsy	TMZ	4
ID05	thalamic	25.6838	1620.6	80	54	male	biopsy	TMZ	0
ID07	thalamic, mesencephalon	33.6619	703.56	80	60	female	partial resection	TMZ and CCNU	0
ID08	right parietal	29.1116	1087.24	100	60	male	complete resection	TMZ	0
ID04	pons	23.7098	112	100	60	female	partial resection	TMZ	2
ID01	thalamic	28.9336	56.09	100	59.2	female	partial resection	TMZ	0
ID02	cerebellar, spinal	34.5708	60.77	100	60	male	complete resection	TMZ	0

## Sheet: Fig.1b
Patient.ID	duration.observation.period	time.of.vaccination01	time.of.vaccination02	time.of.vaccination03	time.of.vaccination04	time.of.vaccination05	time.of.vaccination06	time.of.vaccination07	time.of.vaccination08	time.of.vaccination09	time.of.vaccination10	time.of.vaccination11	time.of.vaccination12	time.of.vaccination13	time.of.vaccination14	time.of.vaccination15	time.of.vaccination16	time.of.vaccination17	time.of.vaccination18	time.of.vaccination19	time.of.CPI1	time.of.CPI2	time.of.CPI3	time.of.CPI4	time.of.CPI5	time.of.CPI6	time.of.CPI7	time.of.CPI8	time.of.CPI9	time.of.CPI10	time.of.CPI11	time.of.CPI12	time.of.CPI13	time.of.CPI14	time.of.CPI15	time.of.CPI16	time.of.CPI17	time.of.CPI18	time.of.CPI19	time.of.CPI20	time.of.CPI21	time.of.CPI22	time.of.CPI23	time.of.CPI24	time.of.CPI25	time.of.CPI26	time.of.CPI27	time.of.CPI28	time.of.CPI29
ID03	274	83	96	110	125	139	180														125	146	167
ID06	279	179	193	215	229	257															179	200	221	242	263
ID05	482	86	92	108	121	154	177	211	239	301	357										294	315	336	357	378	399
ID07	663	510	524	546	560	588	616
ID08	1185	357	371	385	399	427	455	483													357	379	401	423	445	467	489
ID04	1242	856	870	884	898	928	968	996	1017	1045
ID01	1475	81	95	109	123	137	196	228	256	326	424	515	615	741	830	921	1005	1082	1174	1285
ID02	1841	427	441	456	468	497	525	553	589	1554	1588	1636	1684								303	324	345	366	387	408	429	450	471	492	513	534	1063	1084	1105	1126	1147	1168	1189	1210	1231	1252	1273	1294	1315	1336	1357	1378	1399
[truncated: 26 more columns]

## Sheet: Fig.2b
AE	frequency	relatedness	H3 K27M-vac related	CTCAE Grade
Injection site reaction	2	treatment related	yes	1
Neutrophil count decreased	1	treatment related	no	1
GGT increased	1	treatment related	no	1
Platelet count decreased	1	treatment related	no	1
CD4 lymphocytes decreased	1	treatment related	no	1
AST increased	1	treatment related	no	1
ALT increased	1	treatment related	no	1
Nausea	2	treatment related	no	1
Brief partial seizure	2	disease related	no	1
Muscle weakness	3	disease related	no	2
Brief generalized seizure	1	disease related	no	2
Facials muscle weakness	1	disease related	no	2
Extraocular muscle paresis	1	disease related	no	3

## Sheet: Fig.2c
ID/weeks since start of vaccination	0	2	4	6	10	14	18	22	34	36	58	70	82	94	106	118
ID 1	0		1		0	0	1	1	1		1	1	1	1	1	1
ID 2	0		0		0	0	0	0	0		0	0
ID 3	0	1	1	1	1	1
ID 4	0	0	0	0	0	0	0	0
ID 5		0	0	0	1	1	1	1	1	0
ID 6	0		0		0
ID 7	0		1		1	1
ID 8	0		0			0	1

## Sheet: Fig.3a
Patient.ID	immune.response	time.of.MRI0	time.of.MRI1	time.of.MRI2	time.of.MRI3	time.of.MRI4	time.of.MRI5	time.of.MRI6	time.of.MRI7	time.of.MRI8	time.of.MRI9	time.of.MRI10	time.of.MRI11	time.of.MRI12	time.of.MRI13	time.of.MRI14	product.of.maximal.orthogonal.diameters.MRI.0	product.of.maximal.orthogonal.diameters.MRI.1	product.of.maximal.orthogonal.diameters.MRI.2	product.of.maximal.orthogonal.diameters.MRI.3	product.of.maximal.orthogonal.diameters.MRI.4	product.of.maximal.orthogonal.diameters.MRI.5	product.of.maximal.orthogonal.diameters.MRI.6	product.of.maximal.orthogonal.diameters.MRI.7	product.of.maximal.orthogonal.diameters.MRI.8	product.of.maximal.orthogonal.diameters.MRI.9	product.of.maximal.orthogonal.diameters.MRI.10	product.of.maximal.orthogonal.diameters.MRI.11	product.of.maximal.orthogonal.diameters.MRI.12	product.of.maximal.orthogonal.diameters.MRI.13	product.of.maximal.orthogonal.diameters.MRI.14
ID03	1	0	2.3	3.23333													79	65.55	96.9
ID05	1	0	2.1	3.63333	5.8	6.93333	9.03333	9.73333									1620.6	1438.08	1282.48	1197.38	1059.32	2577.77	3793.99
ID07	1	0	2.43333	3.76667													703.56	594.96	1322.82
ID08	1	0	1.8	2.8	5.16667	7.16667	9.73333	11.1667									1087.24	1696.32	1946.35	1888.53	1957.12	2330.85	2664.09
ID01	1	0	2.53333	3.83333	5.83333	8.46667	14.4667	17.8	22	24.9667	28	30.8	33.3667	36.4	40.1333	43.1667	56.09	156	135	69.76	26.13	0	0	0	0	0	0	0	0	0	0

## Sheet: Fig.3b
ID	time	status
ID03	6.27515	1
ID06	3.28542	1
ID05	13.0103	1
ID07	5.02669	1
ID08	27.2033	1
ID04	12.6817	1
ID01	45.7988	0
ID02	46.4559	1

## Sheet: Fig.3c
ID	time	status
ID03	6.27515	1
ID06	3.28542	1
ID05	13.0103	1
ID07	5.02669	1
ID08	27.2033	1
ID04	12.6817	1
ID01	45.7988	0
ID02	46.4559	1

## Sheet: Fig.4e & Extended_Data_4_h
Patient ID	MHCII	spot count per visual field	nucleus count	spots count per visual field/cell
ID01	0.8198	2100	289	7.26644
ID02	0.7919	1972	126	15.6508
ID03	0.7373	1519	236	6.43644
ID04	0.2349	295	32	9.21875
ID06	0.2214	537	137	3.91971
ID07	0.5694	1090	177	6.15819
ID08	0.8523	1937	107	18.1028

## Sheet: Fig.5a
Timepoint	H3-mut			H3F3AK27_mut+MHC I			H3F3AK27_mut+MHC II
18	147	123	112	196	204		28	33
22	62	78	70	169	151	159	18	22	19

## Sheet: Fig.5f
ID	week	Elispot	ex-vivo ICS	post expansion ICS
ID01	18	positive	0.18043	15.98
ID01	118	positive	0.04873	4.419
ID04	16	negative	0.08151	1.84
ID04	22	negative	0.02674	1.551
ID05	18	positive	0.04414	1.119
ID05	34	positive	0.0427	2.02
ID06	0	negative	-0.00538	0.087
ID06	10	negative	-0.00594	0.0393
ID07	10	positive	0.20218	43.4
ID07	14	positive	0.086297	34.48
ID08	0	negative	-0.02473	0.18
ID08	18	positive	0.532	0.46

[truncated: 14 more sheets: Fig.5k&l, Extended_Data_1_ID1, Extended_Data_1_ID2, Extended_Data_1_ID3, Extended_Data_1_ID4, Extended_Data_1_ID5, Extended_Data_1_ID6, Extended_Data_1_ID7, Extended_Data_1_ID8, Extended.Data.Fig2a, Extended.Data.Fig2b, Extended.Data.Fig2c, Extended.Data.Fig3a, Extended.Data.Fig3b]
